# Supplementary material for: From sensory to perceptual manifolds: The twist of neural geometry
Source: Sci Adv. 2025 Dec 10;11(50):eadv0431. doi: 10.1126/sciadv.adv0431 (PMC12693994; doi:10.1126/sciadv.adv0431)
Supplement: Supplementary file 2 — Movies S1 and S2 [file sciadv.adv0431_movies_s1_and_s2.zip]

Archive with 2 entries (2 files):
- sciadv.adv0431_movie_s1.mp4
- sciadv.adv0431_movie_s2.mp4
